# Supplementary material for: Cytotoxic Natural Products Isolated from Cryptogramma crispa (L.) R. Br
Source: Molecules. 2023 Nov 23;28(23):7723. doi: 10.3390/molecules28237723 (PMC10708030; doi:10.3390/molecules28237723)
Supplement: Supplementary file 1 [file molecules-28-07723-s001.zip]

Archive with 1 entries (1 files):
- molecules-2720897-supplementary.pdf
